# Supplementary material for: Identification of a Dual Inhibitor of Secreted Phospholipase A2 (GIIA sPLA2) and SARS-CoV-2 Main Protease
Source: Pharmaceuticals (Basel). 2022 Aug 3;15(8):961. doi: 10.3390/ph15080961 (PMC9414318; doi:10.3390/ph15080961)
Supplement: Supplementary file 1 [file pharmaceuticals-15-00961-s001.zip]

Archive with 1 entries (1 files):
- pharmaceuticals-1685211-supplementary.pdf
